# Supplementary material for: Plasma Rich in Growth Factors (PRGF) Versus Saline Intraosseous Infiltrations Combined with Intra-Articular PRGF in Severe Knee Osteoarthritis: A Prospective Double-Blind Multicentric Randomized Controlled Trial with 1-Year Follow-Up
Source: J Clin Med. 2025 Nov 14;14(22):8075. doi: 10.3390/jcm14228075 (PMC12653810; doi:10.3390/jcm14228075)
Supplement: Supplementary file 1 [file jcm-14-08075-s001.zip]

Archive with 1 entries (1 files):
- jcm-3954086-supplementary.pdf
